# Supplementary material for: Identification of memory B-cell-associated miRNA signature to establish a prognostic model in gastric adenocarcinoma
Source: J Transl Med. 2023 Sep 21;21:648. doi: 10.1186/s12967-023-04366-2 (PMC10515266; doi:10.1186/s12967-023-04366-2)
Supplement: Supplementary file 1 — Additional file 1: Table S1. Memory B-cell marker genes. [file 12967_2023_4366_MOESM1_ESM.xlsx]

## Sheet: memory B cell marker genes_x0009_
Supplementary Table 1. memory B-cell marker genes
SYMBOL_ID	ENSEM_ID
EIF4A2	ENSG00000156976
RPL4	ENSG00000174444
EIF4A1	ENSG00000161960
RPL5	ENSG00000122406
RPL30	ENSG00000156482
SMARCB1	ENSG00000099956
RPL3	ENSG00000100316
RPL32	ENSG00000144713
RPL31	ENSG00000071082
RPL34	ENSG00000109475
EIF4A3	ENSG00000141543
IFI30	ENSG00000216490
RPL8	ENSG00000161016
IKZF3	ENSG00000161405
RPL9	ENSG00000163682
RPL6	ENSG00000089009
GLS	ENSG00000115419
RPL7	ENSG00000147604
SPIB	ENSG00000269404
RPS15	ENSG00000115268
VPREB3	ENSG00000128218
RPS14	ENSG00000164587
PNN	ENSG00000100941
RPS17	ENSG00000278229
RPS16	ENSG00000105193
PNP	ENSG00000198805
RPS18	ENSG00000226225
GPBP1	ENSG00000062194
CHORDC1	ENSG00000110172
RPL36	ENSG00000130255
BBX	ENSG00000114439
RPL38	ENSG00000172809
RPL37	ENSG00000145592
RPS11	ENSG00000142534
RPL39	ENSG00000198918
RPS10	ENSG00000124614
IER5	ENSG00000162783
RPS13	ENSG00000110700
IER2	ENSG00000160888
RPS12	ENSG00000112306
RPL21	ENSG00000122026
RPL23	ENSG00000125691
RPL22	ENSG00000116251
FAM133B	ENSG00000234545
SNHG15	ENSG00000232956
SNHG12	ENSG00000197989
RPL24	ENSG00000114391
RPL27	ENSG00000131469
RPL26	ENSG00000161970
RPL29	ENSG00000162244
EZR	ENSG00000092820
RPL28	ENSG00000108107
UBA52	ENSG00000221983
SF1	ENSG00000168066
SET	ENSG00000119335
MRPL18	ENSG00000112110
SNU13	ENSG00000100138
RPS4Y1	ENSG00000129824
LY9	ENSG00000122224
DEDD2	ENSG00000160570
PLAC8	ENSG00000145287
HSPH1	ENSG00000120694
INPP5D	ENSG00000281614
HLA-DQA2	ENSG00000223793
HLA-DQA1	ENSG00000232062
BTF3	ENSG00000145741
EGR1	ENSG00000120738
RPL41	ENSG00000229117
HLA-DRB5	ENSG00000198502
JUN	ENSG00000177606
JUND	ENSG00000130522
GADD45B	ENSG00000099860
BCL11A	ENSG00000119866
TIPARP	ENSG00000163659
NR1D2	ENSG00000174738
SNHG7	ENSG00000233016
PARP15	ENSG00000173200
EIF1	ENSG00000173812
RPS25	ENSG00000118181
RPS28	ENSG00000233927
RPS27	ENSG00000177954
EIF5	ENSG00000100664
RPS29	ENSG00000213741
RPL27A	ENSG00000166441
GPR183	ENSG00000169508
REL	ENSG00000162924
TNFSF9	ENSG00000125657
ID3	ENSG00000283060
RPS20	ENSG00000008988
INTS6	ENSG00000102786
PKIG	ENSG00000168734
RPS21	ENSG00000171858
HLA-DRB1	ENSG00000228080
RPS24	ENSG00000138326
RPS23	ENSG00000186468
ARF4	ENSG00000168374
CDKN1A	ENSG00000124762
CD40	ENSG00000101017
BTG1	ENSG00000133639
UBXN1	ENSG00000162191
TNFRSF13B	ENSG00000240505
CITED2	ENSG00000164442
PPP1R10	ENSG00000204569
RPLP1	ENSG00000137818
ZFAS1	ENSG00000177410
PHF1	ENSG00000225553
TUT4	ENSG00000134744
CTSZ	ENSG00000101160
TNFRSF13C	ENSG00000159958
COX7C	ENSG00000127184
OSBPL10	ENSG00000144645
ZMYM2	ENSG00000121741
PCF11	ENSG00000165494
CHMP1B	ENSG00000255112
PEA15	ENSG00000162734
RPLP2	ENSG00000177600
CTSH	ENSG00000103811
CCR7	ENSG00000126353
CD37	ENSG00000104894
HLA-DPA1	ENSG00000224103
RALGPS2	ENSG00000116191
OFD1	ENSG00000046651
BRD2	ENSG00000234507
DUSP2	ENSG00000158050
NCOA3	ENSG00000124151
TSC22D3	ENSG00000157514
TSC22D2	ENSG00000196428
PAX5	ENSG00000196092
EMP3	ENSG00000142227
COMMD6	ENSG00000188243
DYNLL1	ENSG00000088986
RHOB	ENSG00000143878
HNRNPH1	ENSG00000284254
BANK1	ENSG00000153064
TCP1	ENSG00000120438
CKS2	ENSG00000123975
CD48	ENSG00000117091
SINHCAF	ENSG00000139146
PTMA	ENSG00000187514
RHOQ	ENSG00000119729
RPL10	ENSG00000147403
RPL12	ENSG00000197958
ODC1	ENSG00000115758
RPL11	ENSG00000142676
CXCR5	ENSG00000160683
CXCR4	ENSG00000121966
RPS15A	ENSG00000134419
SERTAD1	ENSG00000197019
TCOF1	ENSG00000070814
RNF138	ENSG00000134758
RPS3	ENSG00000149273
RPL14	ENSG00000188846
RPL13	ENSG00000167526
RPS2	ENSG00000140988
RPL15	ENSG00000174748
RPS27A	ENSG00000143947
RPL18	ENSG00000063177
RPL17	ENSG00000265681
RPL19	ENSG00000108298
CD74	ENSG00000019582
NPM1	ENSG00000181163
MAP3K1	ENSG00000095015
RSRC2	ENSG00000111011
TUBB4B	ENSG00000188229
STK17A	ENSG00000164543
HNRNPA2B1	ENSG00000122566
TOMM7	ENSG00000196683
FOSB	ENSG00000125740
RPL22L1	ENSG00000163584
FAU	ENSG00000149806
CD69	ENSG00000110848
YPEL5	ENSG00000119801
HSPA1A	ENSG00000204389
ZNF331	ENSG00000130844
ERO1B	ENSG00000086619
ANKRD37	ENSG00000186352
CD83	ENSG00000112149
GTF2B	ENSG00000137947
ZBTB20	ENSG00000181722
PRDM2	ENSG00000116731
RPL10A	ENSG00000198755
TOMM20	ENSG00000173726
TNF	ENSG00000230108
EEF1B2	ENSG00000283391
SESN3	ENSG00000149212
MYLIP	ENSG00000007944
RPS9	ENSG00000278081
RPS7	ENSG00000171863
ILF3-DT	ENSG00000267100
RPS8	ENSG00000142937
LMO4	ENSG00000143013
SWAP70	ENSG00000133789
RPS5	ENSG00000083845
ANKRD44	ENSG00000065413
RPS6	ENSG00000137154
ALG13	ENSG00000101901
DNAJB14	ENSG00000164031
RPSA	ENSG00000168028
EEF1A1	ENSG00000156508
SYPL1	ENSG00000008282
SRSF2	ENSG00000161547
SBDS	ENSG00000126524
SRSF3	ENSG00000112081
PPIG	ENSG00000138398
LRIF1	ENSG00000121931
SQSTM1	ENSG00000161011
SRSF7	ENSG00000115875
KMT2E	ENSG00000005483
DDX6	ENSG00000110367
IDI1	ENSG00000067064
DDX5	ENSG00000108654
RBM8A	ENSG00000265241
SLC1A5	ENSG00000105281
RLF	ENSG00000117000
UBB	ENSG00000170315
UBC	ENSG00000150991
LPXN	ENSG00000110031
PMAIP1	ENSG00000141682
SKIL	ENSG00000136603
HSPA8	ENSG00000109971
DENND4A	ENSG00000174485
FUS	ENSG00000089280
LY86	ENSG00000112799
ZBTB10	ENSG00000205189
CHCHD10	ENSG00000250479
UBE2A	ENSG00000077721
POU2F2	ENSG00000028277
EEF2	ENSG00000167658
ARHGAP24	ENSG00000138639
NR4A2	ENSG00000153234
NR4A1	ENSG00000123358
NR4A3	ENSG00000119508
NASP	ENSG00000132780
NACA	ENSG00000196531
UBE2S	ENSG00000108106
CNOT2	ENSG00000111596
JMY	ENSG00000152409
HLA-DRA	ENSG00000206308
CYCS	ENSG00000172115
TCF4	ENSG00000196628
NFKBID	ENSG00000167604
RSL24D1	ENSG00000137876
DDX3Y	ENSG00000067048
USP36	ENSG00000055483
SLC25A3	ENSG00000075415
HSP90AB1	ENSG00000096384
NXT1	ENSG00000132661
CHD7	ENSG00000171316
NGLY1	ENSG00000151092
YBX1	ENSG00000065978
RPS4X	ENSG00000198034
RPL7A	ENSG00000280858
DUSP10	ENSG00000143507
RASGEF1B	ENSG00000138670
BCAS2	ENSG00000116752
CCDC50	ENSG00000152492
SMIM14	ENSG00000163683
BCAS4	ENSG00000124243
HSP90AA1	ENSG00000080824
TGIF2	ENSG00000118707
TBC1D9	ENSG00000109436
RPL13A	ENSG00000142541
RPS3A	ENSG00000145425
RABGGTB	ENSG00000137955
ARID1B	ENSG00000049618
SFPQ	ENSG00000116560
ARL4A	ENSG00000122644
ELF1	ENSG00000120690
AIM2	ENSG00000163568
TRAF4	ENSG00000076604
SETBP1	ENSG00000152217
TRAF5	ENSG00000082512
RPL37A	ENSG00000197756
NAF1	ENSG00000145414
LTB	ENSG00000238114
SLC25A5	ENSG00000005022
PFDN5	ENSG00000123349
SLC25A6	ENSG00000169100
PPP1R15A	ENSG00000087074
NUFIP2	ENSG00000108256
HCG18	ENSG00000231074
RGS16	ENSG00000143333
RPL36A	ENSG00000241343
DDX21	ENSG00000165732
PPM1K	ENSG00000163644
TOB2	ENSG00000183864
MALT1	ENSG00000172175
HSPD1	ENSG00000144381
DNAJB1	ENSG00000132002
DNAJB6	ENSG00000105993
PABPN1	ENSG00000100836
TRA2B	ENSG00000136527
TRA2A	ENSG00000164548
MKNK2	ENSG00000099875
SAP18	ENSG00000150459
HES1	ENSG00000114315
HNRNPA1	ENSG00000135486
DRAM2	ENSG00000156171
EIF4B	ENSG00000063046
HNRNPA0	ENSG00000177733
RBM39	ENSG00000131051
MARCKSL1	ENSG00000175130
KDM4B	ENSG00000127663
CCDC59	ENSG00000133773
RPL35A	ENSG00000182899
RPL23A	ENSG00000198242
NAP1L1	ENSG00000187109
HSPE1	ENSG00000115541
KLF2	ENSG00000127528
PNRC2	ENSG00000189266
ASXL1	ENSG00000171456
DNAJA1	ENSG00000086061
KLF6	ENSG00000067082
PIKFYVE	ENSG00000115020
EIF3E	ENSG00000104408
TRIM38	ENSG00000112343
EIF3F	ENSG00000175390
NOP53	ENSG00000105373
RAN	ENSG00000132341
TNRC6B	ENSG00000100354
