# Supplementary material for: Identification of memory B-cell-associated miRNA signature to establish a prognostic model in gastric adenocarcinoma
Source: J Transl Med. 2023 Sep 21;21:648. doi: 10.1186/s12967-023-04366-2 (PMC10515266; doi:10.1186/s12967-023-04366-2)
Supplement: Supplementary file 2 — Additional file 2: Table S2. mRNA‒miRNA coexpression network. [file 12967_2023_4366_MOESM2_ESM.xlsx]

## Sheet: net
Supplementary Table 2. mRNA‒miRNA coexpression network
ENSEMBL_ID	SYMBOL_ID	miRNA	pearson.correlation	p-value
ENSG00000152217	SETBP1	hsa-let-7c	0.624	4-52E-40
ENSG00000181722	ZBTB20	hsa-let-7c	0.525	1-06E-26
ENSG00000196628	TCF4	hsa-let-7c	0.536	5-87E-28
ENSG00000149212	SESN3	hsa-let-7c	0.509	5-76E-25
ENSG00000152217	SETBP1	hsa-let-7d	0.552	6-82E-30
ENSG00000122566	HNRNPA2B1	hsa-mir-1-1	0.503	2-44E-24
ENSG00000152217	SETBP1	hsa-mir-1-1	0.593	2-1E-35
ENSG00000144381	HSPD1	hsa-mir-1-1	0.513	1-89E-25
ENSG00000168734	PKIG	hsa-mir-1-1	0.564	1-77E-31
ENSG00000161547	SRSF2	hsa-mir-1-1	0.504	2-06E-24
ENSG00000122566	HNRNPA2B1	hsa-mir-1-2	0.51	4-29E-25
ENSG00000152217	SETBP1	hsa-mir-1-2	0.601	1-69E-36
ENSG00000123975	CKS2	hsa-mir-1-2	0.502	2-71E-24
ENSG00000144381	HSPD1	hsa-mir-1-2	0.512	2-45E-25
ENSG00000168734	PKIG	hsa-mir-1-2	0.571	2-14E-32
ENSG00000152217	SETBP1	hsa-mir-100	0.628	1-03E-40
ENSG00000181722	ZBTB20	hsa-mir-100	0.505	1-29E-24
ENSG00000196628	TCF4	hsa-mir-100	0.522	2-08E-26
ENSG00000168734	PKIG	hsa-mir-100	0.517	7-87E-26
ENSG00000122566	HNRNPA2B1	hsa-mir-103a-1	0.604	5-92E-37
ENSG00000132780	NASP	hsa-mir-103a-1	0.516	8-89E-26
ENSG00000100941	PNN	hsa-mir-103a-1	0.535	7-57E-28
ENSG00000161547	SRSF2	hsa-mir-103a-1	0.565	1-5E-31
ENSG00000122566	HNRNPA2B1	hsa-mir-103a-2	0.605	3-65E-37
ENSG00000132780	NASP	hsa-mir-103a-2	0.518	5-87E-26
ENSG00000100941	PNN	hsa-mir-103a-2	0.536	4-96E-28
ENSG00000161547	SRSF2	hsa-mir-103a-2	0.566	1-02E-31
ENSG00000132341	RAN	hsa-mir-106b	0.538	3-2E-28
ENSG00000115541	HSPE1	hsa-mir-106b	0.55	1-16E-29
ENSG00000122566	HNRNPA2B1	hsa-mir-106b	0.522	2-13E-26
ENSG00000152217	SETBP1	hsa-mir-106b	0.613	2-35E-38
ENSG00000096384	HSP90AB1	hsa-mir-106b	0.544	6-28E-29
ENSG00000132780	NASP	hsa-mir-106b	0.516	8-95E-26
ENSG00000123975	CKS2	hsa-mir-106b	0.621	1-66E-39
ENSG00000144381	HSPD1	hsa-mir-106b	0.545	4-25E-29
ENSG00000188229	TUBB4B	hsa-mir-106b	0.537	4-01E-28
ENSG00000115875	SRSF7	hsa-mir-106b	0.504	1-64E-24
ENSG00000232956	SNHG15	hsa-mir-106b	0.533	1-04E-27
ENSG00000143878	RHOB	hsa-mir-106b	0.542	1-04E-28
ENSG00000076604	TRAF4	hsa-mir-106b	0.531	1-84E-27
ENSG00000108106	UBE2S	hsa-mir-106b	0.548	1-7E-29
ENSG00000105281	SLC1A5	hsa-mir-106b	0.503	2-28E-24
ENSG00000165732	DDX21	hsa-mir-107	0.501	3-83E-24
ENSG00000122566	HNRNPA2B1	hsa-mir-107	0.587	1-57E-34
ENSG00000152217	SETBP1	hsa-mir-107	0.537	4-2E-28
ENSG00000123975	CKS2	hsa-mir-107	0.514	1-66E-25
ENSG00000144381	HSPD1	hsa-mir-107	0.524	1-19E-26
ENSG00000168734	PKIG	hsa-mir-107	0.544	5-78E-29
ENSG00000164442	CITED2	hsa-mir-107	0.507	9-01E-25
ENSG00000108106	UBE2S	hsa-mir-1180	0.501	3-42E-24
ENSG00000152217	SETBP1	hsa-mir-125b-1	0.53	2-25E-27
ENSG00000181722	ZBTB20	hsa-mir-125b-1	0.515	1-33E-25
ENSG00000152217	SETBP1	hsa-mir-125b-2	0.542	9-36E-29
ENSG00000181722	ZBTB20	hsa-mir-125b-2	0.518	5-88E-26
ENSG00000152217	SETBP1	hsa-mir-1266	0.596	9-78E-36
ENSG00000181722	ZBTB20	hsa-mir-1266	0.594	1-89E-35
ENSG00000152492	CCDC50	hsa-mir-1266	0.505	1-41E-24
ENSG00000168734	PKIG	hsa-mir-1266	0.524	1-17E-26
ENSG00000122566	HNRNPA2B1	hsa-mir-128-1	0.558	1-19E-30
ENSG00000132780	NASP	hsa-mir-128-1	0.521	2-74E-26
ENSG00000123975	CKS2	hsa-mir-128-1	0.508	7-57E-25
ENSG00000116560	SFPQ	hsa-mir-128-1	0.572	1-6E-32
ENSG00000144381	HSPD1	hsa-mir-128-1	0.526	7-01E-27
ENSG00000119335	SET	hsa-mir-128-1	0.508	6-3E-25
ENSG00000108106	UBE2S	hsa-mir-128-1	0.52	3-47E-26
ENSG00000122566	HNRNPA2B1	hsa-mir-128-2	0.536	5-86E-28
ENSG00000116560	SFPQ	hsa-mir-128-2	0.553	4-44E-30
ENSG00000108106	UBE2S	hsa-mir-128-2	0.536	4-63E-28
ENSG00000165732	DDX21	hsa-mir-1307	0.513	1-92E-25
ENSG00000132341	RAN	hsa-mir-1307	0.556	1-95E-30
ENSG00000115541	HSPE1	hsa-mir-1307	0.542	9-81E-29
ENSG00000122566	HNRNPA2B1	hsa-mir-1307	0.537	3-56E-28
ENSG00000152217	SETBP1	hsa-mir-1307	0.643	3-35E-43
ENSG00000119801	YPEL5	hsa-mir-1307	0.554	3-32E-30
ENSG00000123975	CKS2	hsa-mir-1307	0.62	2-51E-39
ENSG00000141543	EIF4A3	hsa-mir-1307	0.53	2-54E-27
ENSG00000116560	SFPQ	hsa-mir-1307	0.508	6-85E-25
ENSG00000157514	TSC22D3	hsa-mir-1307	0.542	9-51E-29
ENSG00000144381	HSPD1	hsa-mir-1307	0.629	8-27E-41
ENSG00000188229	TUBB4B	hsa-mir-1307	0.538	3-15E-28
ENSG00000138639	ARHGAP24	hsa-mir-1307	0.521	2-44E-26
ENSG00000080824	HSP90AA1	hsa-mir-1307	0.501	3-88E-24
ENSG00000099860	GADD45B	hsa-mir-1307	0.509	5-06E-25
ENSG00000143878	RHOB	hsa-mir-1307	0.569	4-84E-32
ENSG00000076604	TRAF4	hsa-mir-1307	0.54	1-66E-28
ENSG00000168734	PKIG	hsa-mir-1307	0.609	1-21E-37
ENSG00000108106	UBE2S	hsa-mir-1307	0.522	1-99E-26
ENSG00000164442	CITED2	hsa-mir-1307	0.513	1-99E-25
ENSG00000132341	RAN	hsa-mir-130b	0.522	2-24E-26
ENSG00000152217	SETBP1	hsa-mir-130b	0.639	1-78E-42
ENSG00000099956	SMARCB1	hsa-mir-130b	0.527	5-64E-27
ENSG00000181722	ZBTB20	hsa-mir-130b	0.568	5-57E-32
ENSG00000152492	CCDC50	hsa-mir-130b	0.52	3-35E-26
ENSG00000119801	YPEL5	hsa-mir-130b	0.554	3-79E-30
ENSG00000152409	JMY	hsa-mir-130b	0.507	9-76E-25
ENSG00000123975	CKS2	hsa-mir-130b	0.606	3-17E-37
ENSG00000175130	MARCKSL1	hsa-mir-130b	0.513	1-96E-25
ENSG00000188229	TUBB4B	hsa-mir-130b	0.589	7-34E-35
ENSG00000143878	RHOB	hsa-mir-130b	0.551	7-7E-30
ENSG00000076604	TRAF4	hsa-mir-130b	0.557	1-66E-30
ENSG00000108106	UBE2S	hsa-mir-130b	0.535	7-23E-28
ENSG00000122566	HNRNPA2B1	hsa-mir-133a-1	0.519	4-94E-26
ENSG00000152217	SETBP1	hsa-mir-133a-1	0.586	1-91E-34
ENSG00000168734	PKIG	hsa-mir-133a-1	0.54	1-56E-28
ENSG00000122566	HNRNPA2B1	hsa-mir-133a-2	0.516	1e-25
ENSG00000152217	SETBP1	hsa-mir-133a-2	0.588	1-21E-34
ENSG00000168734	PKIG	hsa-mir-133a-2	0.544	5-99E-29
ENSG00000122566	HNRNPA2B1	hsa-mir-133b	0.579	2-25E-33
ENSG00000152217	SETBP1	hsa-mir-133b	0.569	4-35E-32
ENSG00000168734	PKIG	hsa-mir-133b	0.552	6-48E-30
ENSG00000164442	CITED2	hsa-mir-133b	0.54	1-57E-28
ENSG00000161547	SRSF2	hsa-mir-133b	0.527	6-27E-27
ENSG00000152217	SETBP1	hsa-mir-135b	0.542	1-03E-28
ENSG00000163644	PPM1K	hsa-mir-135b	0.541	1-2E-28
ENSG00000164442	CITED2	hsa-mir-135b	0.52	3-47E-26
ENSG00000152217	SETBP1	hsa-mir-139	0.502	2-9E-24
ENSG00000152217	SETBP1	hsa-mir-141	0.63	4-83E-41
ENSG00000119729	RHOQ	hsa-mir-141	0.543	7-24E-29
ENSG00000123975	CKS2	hsa-mir-141	0.579	2-09E-33
ENSG00000163644	PPM1K	hsa-mir-141	0.521	2-81E-26
ENSG00000175130	MARCKSL1	hsa-mir-141	0.517	6-59E-26
ENSG00000196628	TCF4	hsa-mir-141	0.513	2-11E-25
ENSG00000143878	RHOB	hsa-mir-141	0.571	2-54E-32
ENSG00000076604	TRAF4	hsa-mir-141	0.645	1-45E-43
ENSG00000168734	PKIG	hsa-mir-141	0.614	1-76E-38
ENSG00000162734	PEA15	hsa-mir-141	0.51	4-4E-25
ENSG00000164442	CITED2	hsa-mir-141	0.52	3-61E-26
ENSG00000019582	CD74	hsa-mir-142	0.512	2-71E-25
ENSG00000110031	LPXN	hsa-mir-142	0.511	3-57E-25
ENSG00000216490	IFI30	hsa-mir-142	0.577	3-76E-33
ENSG00000152217	SETBP1	hsa-mir-143	0.587	1-79E-34
ENSG00000143878	RHOB	hsa-mir-143	0.559	8-58E-31
ENSG00000168734	PKIG	hsa-mir-143	0.613	2-84E-38
ENSG00000164442	CITED2	hsa-mir-143	0.541	1-29E-28
ENSG00000122566	HNRNPA2B1	hsa-mir-145	0.512	2-48E-25
ENSG00000123975	CKS2	hsa-mir-146b	0.533	1-18E-27
ENSG00000216490	IFI30	hsa-mir-146b	0.524	1-19E-26
ENSG00000152217	SETBP1	hsa-mir-148b	0.547	2-74E-29
ENSG00000143878	RHOB	hsa-mir-148b	0.541	1-17E-28
ENSG00000076604	TRAF4	hsa-mir-148b	0.536	5-37E-28
ENSG00000168734	PKIG	hsa-mir-148b	0.519	4-48E-26
ENSG00000227507	LTB	hsa-mir-150	0.633	1-6E-41
ENSG00000240505	TNFRSF13B	hsa-mir-150	0.609	8-79E-38
ENSG00000110848	CD69	hsa-mir-150	0.526	6-87E-27
ENSG00000019582	CD74	hsa-mir-150	0.546	3-08E-29
ENSG00000028277	POU2F2	hsa-mir-150	0.512	2-55E-25
ENSG00000128218	VPREB3	hsa-mir-150	0.608	1-41E-37
ENSG00000196126	HLA-DRB1	hsa-mir-150	0.523	1-62E-26
ENSG00000117091	CD48	hsa-mir-150	0.682	2-56E-50
ENSG00000231389	HLA-DPA1	hsa-mir-150	0.507	9-45E-25
ENSG00000110031	LPXN	hsa-mir-150	0.591	5-06E-35
ENSG00000153064	BANK1	hsa-mir-150	0.513	1-9E-25
ENSG00000159958	TNFRSF13C	hsa-mir-150	0.565	1-42E-31
ENSG00000196735	HLA-DQA1	hsa-mir-150	0.538	2-87E-28
ENSG00000196092	PAX5	hsa-mir-150	0.527	5-12E-27
ENSG00000173200	PARP15	hsa-mir-150	0.52	3-54E-26
ENSG00000126353	CCR7	hsa-mir-150	0.724	2-53E-59
ENSG00000122224	LY9	hsa-mir-150	0.653	5-82E-45
ENSG00000104894	CD37	hsa-mir-150	0.674	1-16E-48
ENSG00000065413	ANKRD44	hsa-mir-150	0.519	3-97E-26
ENSG00000161405	IKZF3	hsa-mir-150	0.61	6-7E-38
ENSG00000152217	SETBP1	hsa-mir-151a	0.515	1-24E-25
ENSG00000019582	CD74	hsa-mir-155	0.599	3-58E-36
ENSG00000196126	HLA-DRB1	hsa-mir-155	0.598	3-72E-36
ENSG00000117091	CD48	hsa-mir-155	0.58	1-29E-33
ENSG00000231389	HLA-DPA1	hsa-mir-155	0.521	2-84E-26
ENSG00000110031	LPXN	hsa-mir-155	0.589	8-42E-35
ENSG00000204287	HLA-DRA	hsa-mir-155	0.588	1-13E-34
ENSG00000196735	HLA-DQA1	hsa-mir-155	0.579	1-93E-33
ENSG00000163568	AIM2	hsa-mir-155	0.536	5-43E-28
ENSG00000161405	IKZF3	hsa-mir-155	0.523	1-41E-26
ENSG00000216490	IFI30	hsa-mir-155	0.557	1-63E-30
ENSG00000122566	HNRNPA2B1	hsa-mir-15a	0.575	7-74E-33
ENSG00000152217	SETBP1	hsa-mir-15a	0.573	1-3E-32
ENSG00000123975	CKS2	hsa-mir-15a	0.562	3-13E-31
ENSG00000143878	RHOB	hsa-mir-15a	0.571	2-55E-32
ENSG00000168734	PKIG	hsa-mir-15a	0.558	9-93E-31
ENSG00000164442	CITED2	hsa-mir-15a	0.509	5-23E-25
ENSG00000161547	SRSF2	hsa-mir-15a	0.509	5-27E-25
ENSG00000152217	SETBP1	hsa-mir-15b	0.653	6-64E-45
ENSG00000181722	ZBTB20	hsa-mir-15b	0.54	1-55E-28
ENSG00000119801	YPEL5	hsa-mir-15b	0.53	2-28E-27
ENSG00000123975	CKS2	hsa-mir-15b	0.575	6-56E-33
ENSG00000188229	TUBB4B	hsa-mir-15b	0.575	6-52E-33
ENSG00000143878	RHOB	hsa-mir-15b	0.546	2-91E-29
ENSG00000168734	PKIG	hsa-mir-15b	0.524	1-26E-26
ENSG00000152217	SETBP1	hsa-mir-16-1	0.599	2-81E-36
ENSG00000181722	ZBTB20	hsa-mir-16-1	0.566	1-04E-31
ENSG00000123975	CKS2	hsa-mir-16-1	0.517	7-18E-26
ENSG00000143878	RHOB	hsa-mir-16-1	0.544	5-96E-29
ENSG00000152217	SETBP1	hsa-mir-16-2	0.599	3-5E-36
ENSG00000181722	ZBTB20	hsa-mir-16-2	0.563	2-63E-31
ENSG00000123975	CKS2	hsa-mir-16-2	0.513	1-78E-25
ENSG00000143878	RHOB	hsa-mir-16-2	0.539	2-12E-28
ENSG00000110172	CHORDC1	hsa-mir-17	0.565	1-58E-31
ENSG00000165732	DDX21	hsa-mir-17	0.532	1-35E-27
ENSG00000132341	RAN	hsa-mir-17	0.601	1-66E-36
ENSG00000115541	HSPE1	hsa-mir-17	0.592	3-51E-35
ENSG00000122566	HNRNPA2B1	hsa-mir-17	0.71	4-09E-56
ENSG00000152217	SETBP1	hsa-mir-17	0.605	4-15E-37
ENSG00000096384	HSP90AB1	hsa-mir-17	0.511	3-49E-25
ENSG00000132780	NASP	hsa-mir-17	0.609	1-15E-37
ENSG00000119801	YPEL5	hsa-mir-17	0.51	4-55E-25
ENSG00000123975	CKS2	hsa-mir-17	0.652	1-23E-44
ENSG00000100941	PNN	hsa-mir-17	0.534	8-46E-28
ENSG00000116560	SFPQ	hsa-mir-17	0.58	1-42E-33
ENSG00000112081	SRSF3	hsa-mir-17	0.548	1-87E-29
ENSG00000157514	TSC22D3	hsa-mir-17	0.556	1-69E-30
ENSG00000144381	HSPD1	hsa-mir-17	0.654	4e-45
ENSG00000171316	CHD7	hsa-mir-17	0.572	1-97E-32
ENSG00000188229	TUBB4B	hsa-mir-17	0.516	1-01E-25
ENSG00000136527	TRA2B	hsa-mir-17	0.547	2-39E-29
ENSG00000115875	SRSF7	hsa-mir-17	0.561	4-85E-31
ENSG00000138639	ARHGAP24	hsa-mir-17	0.584	3-86E-34
ENSG00000080824	HSP90AA1	hsa-mir-17	0.553	4-94E-30
ENSG00000119335	SET	hsa-mir-17	0.558	1-11E-30
ENSG00000099860	GADD45B	hsa-mir-17	0.539	2-37E-28
ENSG00000232956	SNHG15	hsa-mir-17	0.565	1-46E-31
ENSG00000143878	RHOB	hsa-mir-17	0.57	2-88E-32
ENSG00000168734	PKIG	hsa-mir-17	0.544	5-88E-29
ENSG00000135486	HNRNPA1	hsa-mir-17	0.501	3-47E-24
ENSG00000164442	CITED2	hsa-mir-17	0.538	2-92E-28
ENSG00000161547	SRSF2	hsa-mir-17	0.608	1-5E-37
ENSG00000122566	HNRNPA2B1	hsa-mir-181a-1	0.503	2-31E-24
ENSG00000122566	HNRNPA2B1	hsa-mir-181b-2	0.505	1-5E-24
ENSG00000152217	SETBP1	hsa-mir-182	0.624	5-88E-40
ENSG00000181722	ZBTB20	hsa-mir-182	0.506	1-12E-24
ENSG00000123975	CKS2	hsa-mir-182	0.578	2-8E-33
ENSG00000163644	PPM1K	hsa-mir-182	0.506	1-13E-24
ENSG00000143878	RHOB	hsa-mir-182	0.523	1-76E-26
ENSG00000076604	TRAF4	hsa-mir-182	0.501	4-08E-24
ENSG00000168734	PKIG	hsa-mir-182	0.567	8-6E-32
ENSG00000164442	CITED2	hsa-mir-182	0.526	6-9E-27
ENSG00000132341	RAN	hsa-mir-183	0.502	3-09E-24
ENSG00000115541	HSPE1	hsa-mir-183	0.506	1-07E-24
ENSG00000152217	SETBP1	hsa-mir-183	0.667	2-05E-47
ENSG00000181722	ZBTB20	hsa-mir-183	0.578	2-32E-33
ENSG00000123975	CKS2	hsa-mir-183	0.625	3-98E-40
ENSG00000163644	PPM1K	hsa-mir-183	0.541	1-47E-28
ENSG00000141543	EIF4A3	hsa-mir-183	0.523	1-41E-26
ENSG00000157514	TSC22D3	hsa-mir-183	0.509	5-41E-25
ENSG00000144381	HSPD1	hsa-mir-183	0.509	5e-25
ENSG00000188229	TUBB4B	hsa-mir-183	0.538	3-05E-28
ENSG00000143878	RHOB	hsa-mir-183	0.549	1-4E-29
ENSG00000076604	TRAF4	hsa-mir-183	0.541	1-41E-28
ENSG00000168734	PKIG	hsa-mir-183	0.599	2-88E-36
ENSG00000164442	CITED2	hsa-mir-183	0.509	4-9E-25
ENSG00000115541	HSPE1	hsa-mir-185	0.501	3-68E-24
ENSG00000122566	HNRNPA2B1	hsa-mir-185	0.593	2-39E-35
ENSG00000152217	SETBP1	hsa-mir-185	0.571	2-29E-32
ENSG00000132780	NASP	hsa-mir-185	0.501	3-7E-24
ENSG00000119801	YPEL5	hsa-mir-185	0.501	4-11E-24
ENSG00000123975	CKS2	hsa-mir-185	0.586	2-07E-34
ENSG00000144381	HSPD1	hsa-mir-185	0.542	1-14E-28
ENSG00000080824	HSP90AA1	hsa-mir-185	0.503	2-52E-24
ENSG00000168734	PKIG	hsa-mir-185	0.612	3-67E-38
ENSG00000152217	SETBP1	hsa-mir-186	0.505	1-34E-24
ENSG00000143878	RHOB	hsa-mir-186	0.517	7-23E-26
ENSG00000119801	YPEL5	hsa-mir-188	0.518	5-19E-26
ENSG00000132341	RAN	hsa-mir-18a	0.562	3-22E-31
ENSG00000115541	HSPE1	hsa-mir-18a	0.582	7-96E-34
ENSG00000070814	TCOF1	hsa-mir-18a	0.505	1-49E-24
ENSG00000122566	HNRNPA2B1	hsa-mir-18a	0.582	6-94E-34
ENSG00000152217	SETBP1	hsa-mir-18a	0.563	2-4E-31
ENSG00000132780	NASP	hsa-mir-18a	0.545	4-6E-29
ENSG00000119801	YPEL5	hsa-mir-18a	0.515	1-22E-25
ENSG00000123975	CKS2	hsa-mir-18a	0.637	4-45E-42
ENSG00000144381	HSPD1	hsa-mir-18a	0.592	2-82E-35
ENSG00000171316	CHD7	hsa-mir-18a	0.524	1-29E-26
ENSG00000188229	TUBB4B	hsa-mir-18a	0.534	7-8E-28
ENSG00000115875	SRSF7	hsa-mir-18a	0.516	1-05E-25
ENSG00000138639	ARHGAP24	hsa-mir-18a	0.508	7-22E-25
ENSG00000080824	HSP90AA1	hsa-mir-18a	0.514	1-62E-25
ENSG00000232956	SNHG15	hsa-mir-18a	0.509	6-13E-25
ENSG00000143878	RHOB	hsa-mir-18a	0.518	6-15E-26
ENSG00000161547	SRSF2	hsa-mir-18a	0.524	1-17E-26
ENSG00000152217	SETBP1	hsa-mir-191	0.594	1-83E-35
ENSG00000123975	CKS2	hsa-mir-191	0.539	2e-28
ENSG00000143878	RHOB	hsa-mir-191	0.556	1-72E-30
ENSG00000168734	PKIG	hsa-mir-191	0.504	1-87E-24
ENSG00000175130	MARCKSL1	hsa-mir-192	0.556	1-77E-30
ENSG00000076604	TRAF4	hsa-mir-192	0.569	4-56E-32
ENSG00000168734	PKIG	hsa-mir-192	0.503	2-42E-24
ENSG00000175130	MARCKSL1	hsa-mir-194-1	0.527	6-26E-27
ENSG00000099860	GADD45B	hsa-mir-194-1	0.522	2-23E-26
ENSG00000076604	TRAF4	hsa-mir-194-1	0.535	7-51E-28
ENSG00000168734	PKIG	hsa-mir-194-1	0.507	8-53E-25
ENSG00000175130	MARCKSL1	hsa-mir-194-2	0.531	1-78E-27
ENSG00000099860	GADD45B	hsa-mir-194-2	0.53	2-75E-27
ENSG00000076604	TRAF4	hsa-mir-194-2	0.536	5-15E-28
ENSG00000168734	PKIG	hsa-mir-194-2	0.514	1-67E-25
ENSG00000240505	TNFRSF13B	hsa-mir-195	0.514	1-55E-25
ENSG00000152217	SETBP1	hsa-mir-197	0.537	4e-28
ENSG00000119801	YPEL5	hsa-mir-197	0.503	2-42E-24
ENSG00000123975	CKS2	hsa-mir-197	0.518	5-79E-26
ENSG00000152217	SETBP1	hsa-mir-1976	0.54	1-65E-28
ENSG00000168734	PKIG	hsa-mir-1976	0.531	1-97E-27
ENSG00000132341	RAN	hsa-mir-19a	0.561	4-75E-31
ENSG00000115541	HSPE1	hsa-mir-19a	0.594	1-6E-35
ENSG00000122566	HNRNPA2B1	hsa-mir-19a	0.604	4-95E-37
ENSG00000152217	SETBP1	hsa-mir-19a	0.544	5-05E-29
ENSG00000132780	NASP	hsa-mir-19a	0.528	4-58E-27
ENSG00000123975	CKS2	hsa-mir-19a	0.656	2-41E-45
ENSG00000157514	TSC22D3	hsa-mir-19a	0.516	9-21E-26
ENSG00000144381	HSPD1	hsa-mir-19a	0.603	9-01E-37
ENSG00000171316	CHD7	hsa-mir-19a	0.517	7-68E-26
ENSG00000115875	SRSF7	hsa-mir-19a	0.558	9-58E-31
ENSG00000099860	GADD45B	hsa-mir-19a	0.509	5-06E-25
ENSG00000232956	SNHG15	hsa-mir-19a	0.508	7-45E-25
ENSG00000143878	RHOB	hsa-mir-19a	0.576	5-04E-33
ENSG00000168734	PKIG	hsa-mir-19a	0.509	5-55E-25
ENSG00000164442	CITED2	hsa-mir-19a	0.525	9e-27
ENSG00000161547	SRSF2	hsa-mir-19a	0.552	6-55E-30
ENSG00000132341	RAN	hsa-mir-19b-1	0.509	5-87E-25
ENSG00000115541	HSPE1	hsa-mir-19b-1	0.517	7-08E-26
ENSG00000122566	HNRNPA2B1	hsa-mir-19b-1	0.544	5-7E-29
ENSG00000152217	SETBP1	hsa-mir-19b-1	0.569	4-76E-32
ENSG00000123975	CKS2	hsa-mir-19b-1	0.605	3-62E-37
ENSG00000157514	TSC22D3	hsa-mir-19b-1	0.503	2-32E-24
ENSG00000144381	HSPD1	hsa-mir-19b-1	0.518	5-79E-26
ENSG00000099860	GADD45B	hsa-mir-19b-1	0.514	1-53E-25
ENSG00000232956	SNHG15	hsa-mir-19b-1	0.502	3-05E-24
ENSG00000143878	RHOB	hsa-mir-19b-1	0.594	1-4E-35
ENSG00000164442	CITED2	hsa-mir-19b-1	0.511	3-49E-25
ENSG00000115541	HSPE1	hsa-mir-19b-2	0.509	5-73E-25
ENSG00000122566	HNRNPA2B1	hsa-mir-19b-2	0.519	4-25E-26
ENSG00000152217	SETBP1	hsa-mir-19b-2	0.559	9-37E-31
ENSG00000123975	CKS2	hsa-mir-19b-2	0.587	1-78E-34
ENSG00000143878	RHOB	hsa-mir-19b-2	0.572	1-85E-32
ENSG00000152217	SETBP1	hsa-mir-200a	0.602	1-02E-36
ENSG00000142227	EMP3	hsa-mir-200a	0.516	8-95E-26
ENSG00000119729	RHOQ	hsa-mir-200a	0.52	3-65E-26
ENSG00000123975	CKS2	hsa-mir-200a	0.545	4-47E-29
ENSG00000175130	MARCKSL1	hsa-mir-200a	0.52	3-2E-26
ENSG00000099860	GADD45B	hsa-mir-200a	0.519	4-57E-26
ENSG00000143878	RHOB	hsa-mir-200a	0.535	6-04E-28
ENSG00000076604	TRAF4	hsa-mir-200a	0.647	6-82E-44
ENSG00000168734	PKIG	hsa-mir-200a	0.662	1-98E-46
ENSG00000162734	PEA15	hsa-mir-200a	0.547	2-81E-29
ENSG00000164442	CITED2	hsa-mir-200a	0.556	1-84E-30
ENSG00000152217	SETBP1	hsa-mir-200b	0.587	1-35E-34
ENSG00000142227	EMP3	hsa-mir-200b	0.525	1-05E-26
ENSG00000119729	RHOQ	hsa-mir-200b	0.513	2-21E-25
ENSG00000123975	CKS2	hsa-mir-200b	0.534	8-24E-28
ENSG00000175130	MARCKSL1	hsa-mir-200b	0.537	4-01E-28
ENSG00000099860	GADD45B	hsa-mir-200b	0.53	2-36E-27
ENSG00000143878	RHOB	hsa-mir-200b	0.526	8-17E-27
ENSG00000076604	TRAF4	hsa-mir-200b	0.629	7-81E-41
ENSG00000168734	PKIG	hsa-mir-200b	0.644	2-61E-43
ENSG00000162734	PEA15	hsa-mir-200b	0.55	9-39E-30
ENSG00000164442	CITED2	hsa-mir-200b	0.56	6-72E-31
ENSG00000152217	SETBP1	hsa-mir-200c	0.623	6-35E-40
ENSG00000142227	EMP3	hsa-mir-200c	0.527	6-24E-27
ENSG00000119729	RHOQ	hsa-mir-200c	0.522	2-14E-26
ENSG00000123975	CKS2	hsa-mir-200c	0.549	1-46E-29
ENSG00000099860	GADD45B	hsa-mir-200c	0.513	2-11E-25
ENSG00000143878	RHOB	hsa-mir-200c	0.54	1-89E-28
ENSG00000076604	TRAF4	hsa-mir-200c	0.631	3-77E-41
ENSG00000168734	PKIG	hsa-mir-200c	0.612	3-18E-38
ENSG00000162734	PEA15	hsa-mir-200c	0.51	3-77E-25
ENSG00000164442	CITED2	hsa-mir-200c	0.524	1-09E-26
ENSG00000119729	RHOQ	hsa-mir-203a	0.504	1-91E-24
ENSG00000168734	PKIG	hsa-mir-203a	0.563	2-89E-31
ENSG00000110172	CHORDC1	hsa-mir-20a	0.529	3-37E-27
ENSG00000165732	DDX21	hsa-mir-20a	0.508	7-32E-25
ENSG00000132341	RAN	hsa-mir-20a	0.522	1-89E-26
ENSG00000115541	HSPE1	hsa-mir-20a	0.56	6-49E-31
ENSG00000122566	HNRNPA2B1	hsa-mir-20a	0.712	1-02E-56
ENSG00000152217	SETBP1	hsa-mir-20a	0.512	2-73E-25
ENSG00000132780	NASP	hsa-mir-20a	0.594	1-44E-35
ENSG00000123975	CKS2	hsa-mir-20a	0.576	4-41E-33
ENSG00000100941	PNN	hsa-mir-20a	0.61	8-37E-38
ENSG00000131051	RBM39	hsa-mir-20a	0.549	1-55E-29
ENSG00000197989	SNHG12	hsa-mir-20a	0.505	1-41E-24
ENSG00000116560	SFPQ	hsa-mir-20a	0.544	5-63E-29
ENSG00000157514	TSC22D3	hsa-mir-20a	0.538	3-07E-28
ENSG00000144381	HSPD1	hsa-mir-20a	0.608	1-43E-37
ENSG00000171316	CHD7	hsa-mir-20a	0.557	1-39E-30
ENSG00000136527	TRA2B	hsa-mir-20a	0.502	2-9E-24
ENSG00000137955	RABGGTB	hsa-mir-20a	0.502	3-13E-24
ENSG00000115875	SRSF7	hsa-mir-20a	0.524	1-28E-26
ENSG00000138639	ARHGAP24	hsa-mir-20a	0.506	1-05E-24
ENSG00000080824	HSP90AA1	hsa-mir-20a	0.517	7-92E-26
ENSG00000099860	GADD45B	hsa-mir-20a	0.528	4-63E-27
ENSG00000232956	SNHG15	hsa-mir-20a	0.514	1-43E-25
ENSG00000143878	RHOB	hsa-mir-20a	0.54	1-69E-28
ENSG00000168734	PKIG	hsa-mir-20a	0.514	1-74E-25
ENSG00000100836	PABPN1	hsa-mir-20a	0.512	2-55E-25
ENSG00000164442	CITED2	hsa-mir-20a	0.545	4-57E-29
ENSG00000161547	SRSF2	hsa-mir-20a	0.59	5-29E-35
ENSG00000165732	DDX21	hsa-mir-21	0.513	2-25E-25
ENSG00000122566	HNRNPA2B1	hsa-mir-21	0.502	3-3E-24
ENSG00000152217	SETBP1	hsa-mir-210	0.64	1-46E-42
ENSG00000123975	CKS2	hsa-mir-210	0.527	5-25E-27
ENSG00000143878	RHOB	hsa-mir-210	0.506	1-1E-24
ENSG00000168734	PKIG	hsa-mir-210	0.581	1-01E-33
ENSG00000152217	SETBP1	hsa-mir-218-1	0.519	4-86E-26
ENSG00000152217	SETBP1	hsa-mir-218-2	0.53	2-61E-27
ENSG00000152217	SETBP1	hsa-mir-221	0.533	1-14E-27
ENSG00000123975	CKS2	hsa-mir-221	0.505	1-46E-24
ENSG00000152217	SETBP1	hsa-mir-222	0.643	4-12E-43
ENSG00000152409	JMY	hsa-mir-222	0.506	1-18E-24
ENSG00000123975	CKS2	hsa-mir-222	0.606	3-09E-37
ENSG00000143878	RHOB	hsa-mir-222	0.53	2-73E-27
ENSG00000168734	PKIG	hsa-mir-222	0.566	1-15E-31
ENSG00000152217	SETBP1	hsa-mir-25	0.502	3-28E-24
ENSG00000123975	CKS2	hsa-mir-25	0.553	4-66E-30
ENSG00000110367	DDX6	hsa-mir-26b	0.511	3-12E-25
ENSG00000240505	TNFRSF13B	hsa-mir-29c	0.574	8-52E-33
ENSG00000128218	VPREB3	hsa-mir-29c	0.529	3-33E-27
ENSG00000122224	LY9	hsa-mir-29c	0.534	8-99E-28
ENSG00000152217	SETBP1	hsa-mir-3127	0.578	3-04E-33
ENSG00000144381	HSPD1	hsa-mir-3127	0.542	1-01E-28
ENSG00000138639	ARHGAP24	hsa-mir-3127	0.503	2-46E-24
ENSG00000168734	PKIG	hsa-mir-3127	0.573	1-2E-32
ENSG00000144381	HSPD1	hsa-mir-335	0.506	1-11E-24
ENSG00000152217	SETBP1	hsa-mir-33a	0.548	2-05E-29
ENSG00000152492	CCDC50	hsa-mir-33a	0.52	3-12E-26
ENSG00000143878	RHOB	hsa-mir-33a	0.506	1-04E-24
ENSG00000152217	SETBP1	hsa-mir-33b	0.524	1-29E-26
ENSG00000196126	HLA-DRB1	hsa-mir-342	0.513	1-89E-25
ENSG00000117091	CD48	hsa-mir-342	0.55	1-2E-29
ENSG00000110031	LPXN	hsa-mir-342	0.517	6-75E-26
ENSG00000104894	CD37	hsa-mir-342	0.522	1-87E-26
ENSG00000119801	YPEL5	hsa-mir-345	0.501	3-97E-24
ENSG00000100836	PABPN1	hsa-mir-361	0.507	9-57E-25
ENSG00000152217	SETBP1	hsa-mir-3613	0.553	4-31E-30
ENSG00000123975	CKS2	hsa-mir-3613	0.533	1-13E-27
ENSG00000143878	RHOB	hsa-mir-3613	0.539	2-59E-28
ENSG00000119801	YPEL5	hsa-mir-3615	0.519	4-74E-26
ENSG00000164442	CITED2	hsa-mir-362	0.52	3-79E-26
