# Supplementary material for: Identification of memory B-cell-associated miRNA signature to establish a prognostic model in gastric adenocarcinoma
Source: J Transl Med. 2023 Sep 21;21:648. doi: 10.1186/s12967-023-04366-2 (PMC10515266; doi:10.1186/s12967-023-04366-2)
Supplement: Supplementary file 4 — Additional file 4: Table S4. CellMiner results. [file 12967_2023_4366_MOESM4_ESM.xlsx]

## Sheet: cellminer-result
Supplementary Table 4. Cellminer results
miRNA	Drug	pearson's correlation coefficient	p-value
hsa-mir-100	Dromostanolone Propionate	0.429014	0.000625662
	Curcumin	0.303324	0.0184775
	DACARBAZINE	0.33078	0.00983945
	Amuno	0.307384	0.0168919
	Calusterone	0.346685	0.00665497
	Lovastatin	0.354953	0.00538816
	Simvastatin	0.333274	0.00926622
	Raltitrexed	0.33953	0.00795425
	leflunomide	0.388003	0.00218972
	Rebimastat	0.370646	0.00355428
	Imatinib	0.320325	0.0125901
	Olaparib	0.343509	0.00720674
	Vismodegib	0.32318	0.0117799
	BI-2536	0.31703	0.0135842
	Crizotinib	0.312567	0.0150381
	sr 13654	0.332313	0.00948355
	6-Thioguanine	0.32816	0.0104746
	Salinomycin	0.302207	0.0189353
	Neratinib	-0.316548	0.0137351
	tepotinib	0.357395	0.00505716
	SGX-523	0.391686	0.00196918
	Fluvastatin	0.381771	0.00261356
	IDEBENONE	0.317794	0.0133477
	Tipifarnib	0.323587	0.0116683
	Tandutinib	0.326315	0.0109428
	Avagacestat	0.31749	0.0134414
	ONX-0914	0.319867	0.0127244
	PF-04217903	0.305355	0.0176689
	BMS-777607	0.343602	0.00719002
hsa-mir-145	Allopurinol	-0.369399	0.00367654
	Nandrolone phenpropionate	0.367003	0.00392181
	8-Chloro-adenosine	-0.304659	0.0179427
	Karenitecin	-0.381602	0.00262597
	Zoledronate	0.371218	0.00349951
	Lenvatinib	0.30773	0.0167623
	ICG-001	0.335703	0.00873597
	6-Thioguanine	-0.307991	0.0166652
	Amonafide	-0.351286	0.0059211
hsa-mir-125b-2	Cyclophosphamide	-0.324367	0.0114567
	Chelerythrine	-0.314802	0.014294
	IDOXURIDINE	-0.309928	0.0159588
	DECITABINE	-0.343685	0.00717507
	Ribavirin	-0.420402	0.000824787
	Dexrazoxane	-0.332302	0.00948596
	Tamoxifen	-0.318822	0.0130353
	ciclosporin	-0.366361	0.00399006
	AMONAFIDE	-0.328223	0.0104587
	8-Chloro-adenosine	-0.45118	0.000296864
	Zalcitabine	-0.353906	0.00553589
	Lovastatin	0.435847	0.000499882
	Simvastatin	0.456172	0.000249198
	Perifosine	-0.389345	0.00210692
	Artemether	-0.392989	0.00189607
	PX-316	-0.331643	0.00963752
	Artesunate	-0.384166	0.00244273
	Zoledronate	0.354265	0.00548482
	Nilotinib	-0.337235	0.00841533
	AT-13387	-0.351184	0.0059366
	Sunitinib	-0.312798	0.0149595
	XAV-939	0.366472	0.00397814
	Lenvatinib	0.302311	0.0188923
	Nelarabine	-0.312623	0.015019
	Crizotinib	-0.33712	0.00843908
	OSU-03012	-0.320751	0.0124662
	Quercetin	0.314359	0.0144389
	Palbociclib	-0.468586	0.000159368
	LY-2606368	-0.315916	0.0139354
	SGX-523	0.363856	0.004266
	AZD-8055	0.341501	0.0075758
	Fluvastatin	0.429353	0.000618821
	JNJ-38877605	0.340933	0.00768316
	OSI-027	0.32122	0.0123311
	PI-103	0.333355	0.00924795
	AMG-900	-0.414409	0.000995378
	CUDC-305	-0.346761	0.00664223
	Sonidegib	0.364205	0.0042266
	By-Product of CUDC-305	-0.494939	5.82e-05
	Vertex ATR inhibitor Cpd 45	-0.302662	0.0187477
	BMS-536924	-0.327921	0.0105341
hsa-mir-221	IDOXURIDINE	-0.343138	0.00727368
	Isotretinoin	-0.310447	0.0157738
	Elesclomol	-0.403393	0.00139384
	Tamoxifen	-0.31253	0.0150506
	timazid	-0.394065	0.00183751
	Staurosporine	0.420625	0.00081897
	Lovastatin	0.423181	0.000755027
	Simvastatin	0.404283	0.00135702
	Midostaurin	0.314369	0.0144357
	AMINOFLAVONE	-0.313744	0.0146423
	Vorinostat	-0.318903	0.013011
	Entinostat	-0.342908	0.00731542
	AFP464	-0.435795	0.000500752
	Artesunate	-0.312652	0.0150089
	Fulvestrant	-0.530886	1.28e-05
	SR16157	-0.54021	8.39e-06
	Dasatinib	0.307784	0.0167421
	Imatinib	-0.348246	0.00639745
	Raloxifene	-0.395558	0.00175896
	Amuvatinib	-0.372904	0.00334211
	COLCHICINE	0.324198	0.0115024
	Varbulin	0.380656	0.00269662
	Fluvastatin	0.414439	0.000994447
	SCH-1473759	0.332586	0.0094212
	AS-703569	0.304939	0.017832
