# Supplementary material for: Identification of memory B-cell-associated miRNA signature to establish a prognostic model in gastric adenocarcinoma
Source: J Transl Med. 2023 Sep 21;21:648. doi: 10.1186/s12967-023-04366-2 (PMC10515266; doi:10.1186/s12967-023-04366-2)
Supplement: Supplementary file 5 — Additional file 5: Table S5. Databases and tools used in this article. [file 12967_2023_4366_MOESM5_ESM.xlsx]

## Sheet: Sheet1
Supplementary Table 5. Databases and Tools
	Name	URL	Version/Date
Databases	GEO	https://www.ncbi.nlm.nih.gov/geo/	2023-02-08
	TCGA	http://portal.gdc.cancer.gov/	2023-02-08
	miEAA	https://ccb-compute2.cs.uni-saarland.de/mieaa2/	2023-02-25
	TIDE	http://tide.dfci.harvard.edu/	2023-02-20
	CellMiner	https://discover.nci.nih.gov/cellminer/	2023-03-07
Softwares	R	http://www.R-project.org	4.2.1
	Cytoscape	http://www.cytoscape.org/	3.9.1
R packages	Seurat	http://www.satijalab.org/seurat	4.3.0
	Hmisc	https://hbiostat.org/R/	4.8-0
	survival	https://github.com/therneau/survival	3.5-3
	forestplot	https://gforge.se/packages/	3.1.1
	tidyverse	https://tidyverse.tidyverse.org/	2.0.0
	randomForestSRC	https://www.randomforestsrc.org/articles/getstarted.html	3.2.0
	rms	https://hbiostat.org/R/	6.5-0
	survivalROC	https://cran.rstudio.com/web/packages/survivalROC/index.html	1.0.3.1
	caret	https://github.com/topepo/caret/	6.0-39
	survminer	https://rpkgs.datanovia.com/survminer/index.html	0.4.9
	dplyr	https://dplyr.tidyverse.org/	1.1.0
	regplot	https://cran.r-project.org/web/packages/regplot/index.html	1.1
	ggpubr	https://rpkgs.datanovia.com/ggpubr/	0.6.0
	ggplot2	https://ggplot2.tidyverse.org/	3.4.1
	reshape2	https://github.com/hadley/reshape	1.4.4
	CIBERSORT	https://rdrr.io/github/IOBR/IOBR/man/CIBERSORT.html
	ESTIMATE	https://r-forge.r-project.org/projects/estimate/	1.0.13
	limma	https://bioinf.wehi.edu.au/limma/	3.54.1
	e1071	https://cran.r-project.org/web/packages/e1071/index.html	1.7-13
	easier	https://www.bioconductor.org/	1.4.0
	pRRophetic	https://osf.io/5xvsg/	0.5
